# Supplementary material for: Patterns of Food Selectivity among Children with Autism Spectrum Disorder
Source: J Clin Med. 2023 Aug 23;12(17):5469. doi: 10.3390/jcm12175469 (PMC10488249; doi:10.3390/jcm12175469)
Supplement: Supplementary file 1 [file jcm-12-05469-s001.zip]

Archive with 1 entries (1 files):
- jcm-2521654-SI.pdf
